# Supplementary material for: Anti-Fibrotic Potential of Tomentosenol A, a Constituent of Cerumen from the Australian Native Stingless Bee, Tetragonula carbonaria
Source: Antioxidants (Basel). 2022 Aug 19;11(8):1604. doi: 10.3390/antiox11081604 (PMC9404848; doi:10.3390/antiox11081604)
Supplement: Supplementary file 1 [file antioxidants-11-01604-s001.zip]

Archive with 1 entries (1 files):
- antioxidants-1791858-supplementary.pdf
